# Supplementary material for: Podcast Listening, Perceived Social Presence, Perceived Social Support, and Subjective Well-Being Among Chinese Young Adults: Sequential Explanatory Mixed Methods Study
Source: Behav Sci (Basel). 2026 Feb 11;16(2):267. doi: 10.3390/bs16020267 (PMC12938595; doi:10.3390/bs16020267)
Supplement: Supplementary file 1 [file behavsci-16-00267-s001.zip]

Archive with 7 entries (7 files):
- Supplementary File S7.pdf
- Supplementary File S1.pdf
- Supplementary File S2.pdf
- Supplementary File S3.pdf
- Supplementary File S4.pdf
- Supplementary File S5.pdf
- Supplementary File S6.pdf
